# Supplementary material for: In Silico Analysis of Potential Off-Target Effects of a Next-Generation dsRNA Acaricide for Varroa Mites (Varroa destructor) and Lack of Effect on a Bee-Associated Arthropod
Source: Insects. 2025 Mar 19;16(3):317. doi: 10.3390/insects16030317 (PMC11942661; doi:10.3390/insects16030317)
Supplement: Supplementary file 1 [file insects-16-00317-s001.zip]

Archive with 1 entries (1 files):
- insects-3514171-supplementary.pdf
